# Supplementary material for: Identification and expression pattern of aluminium-responsive genes in roots of rice genotype with reference to Al-sensitivity
Source: Sci Rep. 2023 Jul 27;13:12184. doi: 10.1038/s41598-023-39238-8 (PMC10374657; doi:10.1038/s41598-023-39238-8)
Supplement: Supplementary file 3 — Supplementary Table 3. [file 41598_2023_39238_MOESM3_ESM.xlsx]

## Sheet: Sheet1
		Al-induced fold expression changes (with mock-treated control) genes in rice genotypes 200 μM Al sensitivity.
	AT	Lsi2	PAPS	IPPI	SQS	MATE	ST1	F-box	GTF	ZFP	ALT	LRR	ATPS-84	APR_02-79	APR_03-83	CYS1-74	CYS3-80	PCS-83	OsALS1	OsNRAT
S1	2.13644	1.78148	1.2393	-1.04405	2.16758	1.46056	1.76462	1.13421	-1.06929	1.18595	-1.16193	1.67263	1.6758	-1.16193	-1.92393	1.44045	2.14673	1.16193	2.37077	2.19898
	2.4644	1.55092	1.1794	-1.04515	2.05798	1.34479	2.10144	1.07873	-1.12859	1.27485	-1.06193	1.72632	1.57977	-1.1948	-1.8393	1.52338	2.26322	1.19284	2.42861	2.28799
	2.08644	1.82736	1.10846	-1.15323	2.1769	1.38141	1.99246	1.08929	-1.08819	1.09469	-1.10928	1.80673	1.79769	-1.06193	-1.85115	1.65715	2.46726	1.01619	2.15677	2.34797
S6	2.33654	1.85672	1.14142	-1.0511	2.0643	1.4651	2.40558	1.10618	-1.02396	1.1449	-1.06651	1.94193	1.87341	-1.06651	-1.90042	1.51102	2.19419	1.06651	2.37594	2.1858
	2.7644	1.72444	1.08414	-1.0511	2.06058	1.4575	2.14762	1.06177	-1.06245	1.18495	-1.00662	1.93357	1.64299	-1.09657	-1.84142	1.61023	2.19336	1.01402	2.64397	2.19056
	2.5644	1.67244	1.0996	-1.0511	2.18734	1.35511	2.07236	1.17699	-1.04817	1.04875	-1.06514	1.94193	1.87341	-1.16658	-1.7423	1.51102	2.20542	1.05875	2.56788	2.20365
S31	2.3644	1.72627	1.18062	-1.01214	2.12444	1.33034	2.14517	1.08355	-1.09081	1.07596	-1.01208	1.89372	1.7162	-1.0508	-1.84212	1.50121	2.19179	1.02051	2.36479	2.1917
	2.39686	1.76046	1.18597	-1.13623	2.1162	1.42184	2.08243	1.03545	-1.08773	1.19349	-1.13932	1.91789	1.79668	-1.03932	-1.71806	1.62337	2.08937	1.05879	2.58979	2.08937
	2.43969	1.52973	1.18948	-1.01362	2.17244	1.3148	2.05874	1.04084	-1.0809	1.10394	-1.16508	1.89372	1.66824	-1.03932	-1.71119	1.76239	2.16789	1.0508	2.43969	2.14796
S36	2.23969	1.57896	1.07281	-1.09062	2.1619	1.4226	2.35707	1.07889	-1.15224	1.10494	-1.02481	1.89853	1.68185	-1.04981	-1.81074	1.50619	2.11585	1.04981	2.63969	2.11585
	2.03644	1.68578	1.04677	-1.00619	2.04972	1.40816	2.15838	1.10795	-1.02363	1.20349	-1.02481	1.76849	1.76866	-1.08777	-1.79271	1.61907	2.16772	1.07781	2.64074	2.1583
	2.68584	1.50801	1.07853	-1.0746	2.10576	1.44861	2.25714	1.03763	-1.81522	1.11585	-1.02481	1.8532	1.61905	-1.13878	-1.75279	1.72619	2.21585	1.01639	2.68599	2.37595
S38	6.78076	3.83755	2.90018	2.17178	3.01737	3.84391	-2.02317	2.83213	2.83594	2.89143	-2.91799	3.1432	2.73744	-2.56865	3.70184	3.61718	6.18914	-1.56865	6.78076	6.09468
	6.80759	3.75472	2.89184	2.17845	3.10424	3.61192	-1.87842	2.56464	2.94281	2.96291	-2.81886	2.91432	2.7046	-2.64742	3.889	3.67845	6.1432	-1.68687	6.80759	6.13274
	6.50548	3.83087	2.81835	2.14476	3.13051	3.74601	-1.90135	2.68944	2.83594	2.77469	-2.64742	2.89143	2.95686	-2.86474	3.69018	3.71784	6.1858	-1.75619	6.50509	6.19469
S47	6.43826	3.60697	2.82204	2.49743	3.18267	3.75539	-1.95053	2.79905	2.73525	2.95821	-2.81233	2.99821	2.67527	-2.90151	3.82204	3.64974	6.14782	-1.90151	6.43826	6.14876
	6.82612	3.76797	2.96942	2.34926	3.11675	3.66707	-2.19453	2.90453	2.77444	2.79686	-3.09015	2.98078	2.71807	-2.95432	3.94156	3.97435	6.15044	-1.6329	6.82612	6.15044
	6.61239	3.71436	2.80397	2.30857	3.049	3.49331	-2.06556	2.66045	2.79065	2.95821	-2.95432	2.96795	2.67527	-2.80595	3.82204	3.74349	6.18752	-1.82329	6.61239	6.1466
S56	6.41017	3.81903	2.94082	2.051	3.18374	3.57683	-1.85832	2.85058	2.83183	2.81052	-2.84408	2.75159	2.87897	-2.83302	3.94082	3.50999	6.15934	-1.83302	6.41017	6.19459
	5.61024	3.6819	2.82147	2.09995	3.17363	3.7352	-2.36415	2.79977	2.82689	2.93413	-2.83302	2.93413	2.73633	-2.67833	3.54941	3.57633	6.41593	-1.54408	6.4851	6.34308
	6.86102	3.81742	2.94082	2.09995	3.10758	3.73479	-2.17667	2.77016	2.67702	2.80967	-2.73023	2.76703	2.63293	-2.83302	3.64982	3.75656	6.15934	-1.94757	6.86102	6.27496
S60	6.52829	4.02863	2.98494	2.06065	3.16123	3.55269	-2.44416	2.83499	2.94014	2.97065	-2.83895	2.85342	2.61227	-2.89506	3.94199	3.60646	6.25329	-1.7139	6.52829	6.2571
	6.8289	3.98288	2.84752	2.16233	3.18571	3.70855	-2.15992	2.7935	3.02379	2.87599	-2.95058	2.83287	2.73891	-2.95058	3.99325	3.64624	6.29423	-1.98135	6.8289	6.29851
	6.90228	3.90329	2.93651	2.23294	3.20686	3.81361	-2.25172	2.60658	3.17702	2.89578	-2.84064	2.73287	2.89065	-2.84064	3..79932519	3.79659	6.23253	-1.85683	6.9023	6.28948
